# Supplementary material for: Association of MACC1 expression with lymphatic metastasis in colorectal cancer: A nested case-control study
Source: PLoS One. 2021 Aug 3;16(8):e0255489. doi: 10.1371/journal.pone.0255489 (PMC8330891; doi:10.1371/journal.pone.0255489)
Supplement: S1 Data — (XLS) [file pone.0255489.s001.xls]

## Sheet: Data
ID.ROW	V001	V003	V005	V006	V007	V009	V010	V011	V012	V013	V014	V015	V016	V017	V018	V019	V020	V021	V022	V023
1	0	0	31	0	1	-0.113	-0.1138	-0.8981	0.0506	-0.6154	0.4213	-0.5338	0.4941	1.1194	0.6569	-0.4164	-0.0894	-0.4467	-0.2818	-0.1239
3	0	0	34	0	1	-1.1356	-0.0917	-0.2085	0.3879	-0.0378	-0.0109	2.1691	-0.7421	-1.0776	0.6704	-0.1288	0.2267	-0.0841	0.488	1.3733
2	1	1	34	1	1	1.5002	-0.0729	-1.0161	0.5653	0.8074	-0.1409	-0.4454	-0.7995	0.6604	-0.4657	1.1733	0.5512	0.0918	0.9286	-0.9336
4	0	1	35	1	1	-0.4222	-0.9239	-0.1165	-0.6478	-0.7752	0.4729	0.9031	1.7724	-0.3312	-0.5334	-1.4092	-0.067	-0.6323	-0.5537	0.0642
5	1	0	36	0	0	-0.9794	-0.5123	-0.3465	-2.5927	-0.1192	-0.6522	1.1992	-0.0318	-0.9945	2.4149	0.2506	-0.4682	-0.3021	-0.472	-0.83
6	1	0	36	0	0	0.9663	0.5507	-0.4514	-0.1803	0.404	0.553	-0.9641	-1.1101	-0.1886	-0.6578	-1.3557	-0.2279	-0.2467	-0.3626	0.0473
7	0	0	39	0	1	-0.4839	-0.218	-1.1666	-0.2073	-0.4148	-0.8949	-0.1941	0.7216	-0.3145	-0.1276	-0.2498	0.4384	-0.1487	0.397	0.1474
8	1	1	40	1	1	-0.7307	0.234	1.5065	-0.0158	0.1612	-2.4244	-1.0453	-1.0615	0.2486	-0.8516	-1.1796	0.5515	0.1896	1.0993	-0.0858
9	1	0	41	0	1	-0.3325	0.1229	0.2061	0.6475	-0.0942	0.5172	0.3962	-1.3262	0.3915	-0.0209	-0.5337	-0.3355	-0.5125	-0.5106	0.4451
10	1	1	41	1	1	-0.6261	-0.5865	-0.405	1.3781	0.5405	0.8944	-0.6359	-1.7605	1.1655	0.3141	-1.3458	0.1092	-0.0732	0.6239	0.4607
11	0	0	42	0	1	-1.5694	2.554	-0.7434	-0.7411	-0.4838	-0.9086	-0.3867	1.2259	-0.8682	0.9025	1.2452	-0.5723	-0.2236	-0.5581	1.019
12	1	0	42	0	1	1.3795	-0.6232	-0.5769	-1.2115	-0.4186	0.4852	3.2129	-1.0851	0.945	1.7027	-0.3904	-0.1697	-0.1898	-0.3664	0.2447
14	0	0	44	0	1	1.2767	0.3343	-0.2209	0.1014	0.4316	-0.1415	-1.5207	-1.0952	0.8908	-0.563	0.0661	1.7205	0.183	1.1492	0.1175
13	0	0	44	1	1	0.6485	-0.7419	0.796	-0.8592	-0.4233	0.9127	0.2454	-0.3958	-0.9647	-1.0051	0.8041	-0.4505	-0.4911	-0.6442	0.031
15	1	1	44	0	1	1.8667	-0.558	-0.734	-0.6513	-0.4337	1.7798	-1.7599	-0.6338	-0.5058	-1.2992	-1.5176	-0.6334	-0.5849	-0.6398	-1.7435
19	0	0	45	0	0	-1.0894	-0.315	-1.1714	0.5315	-0.6843	-1.4346	1.1075	0.2076	-0.7787	0.6228	-0.7329	-0.3878	-0.4381	-0.5028	0.0084
18	1	0	45	0	1	1.2408	-0.1044	0.0994	0.3225	-0.0134	1.6281	-0.2142	-0.0699	-0.4267	0.6027	0.559	-0.4083	-0.5129	-0.3302	-1.1258
17	0	0	45	0	1	2.2826	-0.3265	0.6779	-1.161	-0.7733	0.7685	3.7099	0.3195	-0.1027	2.1433	0.7271	-0.6153	-0.5927	-0.9298	-0.2687
16	0	2	45	1	1	0.7645	-0.9888	-0.1447	-0.1817	0.9189	1.0247	0.7825	-0.3575	1.4157	-0.0738	-0.8892	0.5146	0.66	1.625	-0.3567
24	1	0	46	0	1	2.1053	-0.6705	2.2047	-0.2709	-0.2447	1.4648	0.1131	-0.2023	-0.3561	-1.0559	-0.7778	-0.3664	-0.0639	-0.0282	-0.8635
22	0	1	46	0	1	0.4637	-0.1963	-1.0361	-0.8664	-0.3079	-0.8277	-0.6374	0.2486	-0.5167	-0.7822	-0.8664	-0.3874	-0.2056	0.1145	-0.5313
20	0	1	46	1	1	1.6027	0.9196	0.5488	-1.1288	-0.0397	-0.3003	0.568	-1.1486	1.2573	-0.0027	0.8285	-0.4618	-0.5863	-0.2597	-1.5729
21	1	0	46	0	1	-1.1623	-1.0258	1.3628	-0.358	-0.671	0.6502	-1.4476	-0.1474	-0.8846	-0.8052	-0.5816	-0.5717	-0.4337	-0.6589	-0.2023
23	1	2	46	1	1	3.1173	0.6676	-0.2373	0.0753	0.5663	0.5955	-0.5067	-0.6117	-0.5244	-0.117	-0.5888	0.1219	-0.4627	-0.1884	-0.6171
28	1	0	48	0	0	0.8626	-0.2332	0.8622	0.001	-0.3472	0.5809	-1.1616	-0.187	-0.1286	-1.3194	-2.0379	-0.4075	0.1332	-0.4841	-0.33
25	1	1	48	0	1	1.2529	-0.0964	1.8152	-0.8849	3.0595	1.1389	-0.2929	-0.6251	0.3594	-0.256	-0.8747	0.6895	0.002	1.6279	-0.1189
26	1	2	48	0	1	-1.4949	0.3451	-1.0604	0.3792	-0.5422	-1.098	0.0119	1.1105	-0.8773	-0.0711	0.0719	-0.6607	-0.6013	-0.7667	1.0751
27	1	2	48	1	1	1.3421	0.0878	-0.8325	-0.0298	-0.0108	0.1363	-0.4807	0.1514	2.4578	-0.7202	0.1732	-0.5732	-0.3342	-0.4805	0.4203
30	0	0	49	0	1	0.0683	0.4485	0.6226	-0.1389	0.0595	1.2732	-0.9989	0.05	0.2298	-0.0291	-1.7485	0.4169	-0.3791	1.0573	0.3301
29	0	1	49	1	1	0.125	-0.7484	1.3785	2.3115	0.5385	-0.4772	0.2079	-1.3003	0.6467	1.174	-0.1307	0.4271	0.0134	0.2335	-0.6118
33	1	0	51	0	0	-1.1678	0.3354	-0.8039	-0.5804	-0.7986	-1.5526	1.041	0.3564	0.4291	0.9248	0.0829	-0.5042	-0.4354	-0.4728	0.1409
34	1	0	51	0	0	-0.1504	1.3072	0.4015	0.0273	-0.6274	-0.6688	-0.5315	0.6216	-0.2376	1.6239	-0.7602	-0.5983	-0.5241	-0.6502	0.9797
35	1	0	51	0	0	1.7676	-0.0232	1.4876	0.0273	2.5949	0.5703	-0.2101	-0.6595	0.9228	-0.3381	-0.8321	-0.2349	0.9397	0.248	-1.4478
32	0	1	51	1	0	3.0331	-0.0409	0.5977	0.593	0.2027	1.1958	-0.7262	-0.9996	0.9049	-0.8764	-0.3382	-0.1817	-0.0704	-0.0394	-0.6882
31	1	0	51	0	1	-0.1508	0.3815	-0.4457	-0.7564	-0.4409	-0.0693	0.3443	0.6946	0.127	0.1386	-0.8263	-0.2029	-0.5636	-0.4167	0.7183
37	0	0	51	0	1	-0.0981	-0.2523	-0.4658	-0.2114	0.3119	0.2683	-1.3383	-0.4409	0.8014	-0.598	-1.1239	0.404	-0.5207	0.3886	0.106
36	1	0	51	1	1	1.6829	-1.5776	-0.7208	-1.0005	1.792	0.4886	-0.5995	-0.8424	-0.1142	0.3795	-1.003	-0.1435	-0.0917	0.388	-1.1119
38	1	0	51	1	1	-0.4347	-0.0531	0.3764	0.9719	2.8075	-0.0312	-0.9416	-0.5337	-0.3405	-0.0918	-1.742	1.1182	0.0777	1.3439	0.7838
39	1	1	51	1	1	1.457	-0.0997	2.0421	-0.9105	-0.7742	0.4675	-0.8561	0.7866	-0.3143	-0.3665	-0.532	-0.5804	-0.6437	-0.9989	-0.7348
40	0	1	51	1	1	0.8307	3.4643	0.2679	0.0884	-0.6881	-0.427	1.1144	1.0562	-1.1134	1.2176	-1.0154	-0.7137	-0.6094	-1.0238	-0.5599
41	1	0	52	0	1	0.9498	0.0904	1.3303	0.24	-0.4046	0.7275	-0.0888	-0.5283	1.3665	1.5461	1.1888	-0.5603	-0.4444	-0.5958	0.277
43	0	0	53	0	0	-0.2079	0.382	-0.9056	0.3688	-0.3785	0.4347	-0.2768	0.633	-0.1635	0.531	-0.7874	-0.1379	0.4072	-0.501	2.1508
42	1	0	53	0	1	1.16	0.2667	1.678	0.2424	-0.0899	1.0937	-0.1017	-0.5414	-0.2689	-0.4822	-0.9695	-0.0755	-0.3578	-0.2471	0.6334
230	1	0	54	0	0	2.261	-0.1459	-0.389	0.0121	-0.436	0.3908	0.8323	1.995	0.1539	0.0734	-1.1726	-0.5125	-0.6225	-0.6606	-1.2297
44	1	0	54	0	0	-0.0195	-0.3747	-0.0236	-0.1864	-0.6426	-0.3507	1.2738	0.9458	0.5098	1.621	-0.0357	-0.6948	-0.522	-1.0356	0.3483
229	1	0	54	0	0	2.0182	2.6303	1.4132	1.8291	-0.2519	0.6627	-0.2146	0.1516	2.3642	-0.5054	-0.4609	-0.0247	-0.2902	-0.1932	-1.207
45	1	0	54	0	1	-0.4309	2.268	0.0347	-0.6387	-0.3485	0.9202	-1.4626	-0.6089	-0.2215	0.9962	-0.3213	-0.5203	-0.4351	-0.6771	-1.0984
231	1	1	54	1	1	1.9285	-0.3255	0.4841	-0.5784	2.3171	0.6023	0.5531	-1.0865	-0.8258	-0.7157	-1.416	-0.0961	-0.1026	-0.1369	-0.5702
46	1	0	55	0	1	0.0906	0.5661	1.571	-0.5017	-0.407	1.3553	0.9732	-1.1794	-0.3837	1.1482	-0.3979	-0.3662	-0.4747	-0.5791	-0.3115
47	0	0	56	0	1	1.9711	-0.009	-0.2384	-0.5063	1.7745	2.2018	-0.049	-0.7819	1.6852	-0.5445	-0.9063	-0.0732	-0.1654	-0.2042	-1.0488
48	0	0	57	0	0	-0.6966	1.6572	-0.088	-0.3935	-0.1548	-0.5704	-0.4888	-1.2411	0.2518	0.1939	0.8989	-0.2305	-0.2816	-0.2052	-0.7801
52	0	0	57	0	0	2.6004	-0.6971	1.0036	-0.6216	4.3149	0.515	0.718	-1.9413	0.7264	-0.9409	-1.6363	1.7804	0.792	0.8867	-1.2151
49	1	0	57	0	1	3.0882	-0.9852	1.4422	-0.227	-0.0318	1.3757	0.6376	-1.5251	-0.2402	-0.7766	0.791	-0.1277	-0.3738	-0.4276	-0.8519
50	0	0	57	0	1	-0.3075	0.6984	0.8326	-0.2146	2.7808	-0.7154	-1.0052	-0.1519	0.4521	-0.7221	-0.2956	0.7474	0.7167	1.2002	1.0168
51	1	0	57	1	1	-0.4826	0.0441	-0.6919	0.3934	10.4701	-0.5759	-0.9605	-2.2782	0.5253	-1.2238	-1.8281	2.7104	-0.5144	2.4444	-0.716
58	1	0	58	0	1	0.3745	0.6791	0.1339	-0.2393	2.4883	0.0618	-0.4586	-0.7148	0.7521	-0.4072	-1.4156	1.1427	-0.3392	1.1917	0.5441
59	1	0	58	0	1	-0.0397	0.5438	-0.7603	-0.1442	-0.7085	-0.239	1.688	0.0239	0.0476	-0.0264	-0.7134	-0.2932	0.597	-0.1246	1.9264
54	0	0	58	1	1	0.8977	0.4471	0.7197	0.7564	0.6228	0.9825	-0.5897	-0.8361	0.2353	-0.8051	-0.6253	-0.3496	-0.1593	-0.4118	-0.5628
53	0	2	58	1	1	-1.1022	-0.6053	-0.5368	-1.9802	-0.6497	-1.0183	0.5607	1.2016	-0.8153	2.0869	1.4928	-0.5844	-0.4948	-0.7123	-0.1375
60	0	1	58	1	1	3.0182	-0.9682	2.2726	-1.0449	0.1237	0.1088	2.9476	-1.0684	-0.5446	0.3749	-1.3144	-0.2977	-0.5583	-0.2505	-0.6409
64	1	1	59	0	0	-0.231	-0.5322	0.3707	-0.6166	-0.384	-0.133	0.5647	-1.2863	0.0141	0.4472	-0.449	-0.0561	-0.5255	-0.3928	0.3923
63	0	2	59	0	0	-0.4884	-0.4296	-0.7584	-0.9204	-0.643	-0.2264	0.2677	2.1132	-0.5147	1.3191	-0.2342	-0.594	-0.5355	-0.7723	1.8606
62	0	2	59	0	1	-0.0263	-0.7754	0.2524	0.2853	-0.083	1.0055	-0.9709	0.1097	0.0049	-0.6091	-0.0901	-0.3821	0.0296	-0.3396	1.06
61	0	0	59	1	1	-0.2612	-0.7714	1.7124	-0.2181	-0.3438	0.2476	2.4546	-0.0616	-1.0019	-0.3747	0.8476	-0.3103	-0.5452	-0.2578	-1.4553
69	0	0	60	0	0	1.1364	1.1254	-0.2084	-0.4445	0.127	-0.7256	-0.0611	-0.641	-0.2673	0.8947	-0.6848	-0.4222	-0.5202	-0.6392	0.0069
72	0	0	60	0	0	0.7273	-0.5604	-0.5081	0.1695	1.4248	0.3034	-0.0819	-0.9251	-0.5306	-1.2722	-0.9853	2.2846	3.052	3.5992	-0.3997
66	1	0	60	1	0	-0.2532	-0.2712	-0.3821	0.5387	0.2263	1.5678	2.0438	-1.3341	0.1914	0.0924	-0.4965	-0.52	-0.3719	-0.5241	0.506
232	1	0	60	1	0	-0.4274	-0.2703	0.2896	0.4241	-0.6233	4.5973	1.8954	2.648	-0.2257	0.6785	4.0642	-0.6034	-0.5048	-0.7361	-1.8711
71	1	0	60	0	1	0.4178	-0.4795	0.1502	-0.5307	-0.5916	1.6996	0.7593	-1.2706	0.3959	-0.0859	-1.5219	-0.2598	-0.5281	-0.5135	-0.5435
65	0	1	60	0	1	0.6391	-0.6448	-0.2647	-0.7449	0.3004	1.1412	-0.1461	-1.5127	0.3489	0.1254	-1.0259	-0.3017	0.046	-0.2506	1.1494
68	1	0	60	1	1	0.4795	-0.4647	0.0925	-0.4928	-0.0703	0.1212	1.2754	0.025	0.9035	1.6156	-0.0622	1.1797	-0.3396	0.9788	0.4949
70	1	1	60	1	1	1.3174	0.6255	-0.4243	0.4894	-0.1189	0.3187	0.2478	-0.0218	-0.5864	-0.8272	-1.3435	-0.1813	1.0541	0.8522	0.7063
73	0	2	60	1	1	-0.5365	0.0381	-0.711	0.231	4.1094	-0.144	-2.214	-1.0721	-1.1282	-0.7649	-0.2789	1.8832	0.386	2.2021	-0.4576
67	1	0	60	0	1	0.2622	8.2552	0.6977	4.9299	-0.5462	-1.3383	-3.1228	-2.0359	1.0321	-1.6067	-1.3533	-0.6082	-0.6051	-0.2134	4.5685
74	1	0	61	0	0	3.8047	0.3011	1.6993	-0.5104	0.5976	0.4643	-0.1775	-0.4558	1.1181	-0.438	-1.2582	0.1133	-0.3341	-0.1564	0.1197
75	0	0	61	0	0	1.6838	0.0006	2.2908	0.0941	2.3718	2.4346	-0.7561	-0.7166	1.2644	-0.809	-1.5136	0.0479	0.4662	0.5086	-0.4045
233	1	0	61	0	0	1.026	0.2944	-0.1239	0.7227	0.0775	0.0586	-0.4551	-1.4393	1.3973	-0.8167	-1.1049	-0.0466	-0.373	-0.1417	0.0139
235	0	0	61	0	0	-1.033	-0.077	-1.112	-0.9713	-0.5488	-1.6094	0.6772	1.9141	1.0504	5.0352	1.9631	-0.6021	-0.5252	-0.8057	-0.4116
236	0	0	61	0	0	-0.5904	0.4116	0.053	0.723	-0.4579	-0.123	0.7475	-0.2553	-0.0996	0.3171	-0.5161	-0.6284	-0.425	-0.8375	0.7916
76	0	0	61	0	1	1.1764	-0.383	-0.1109	-0.3134	-0.5536	4.3748	0.3198	0.7253	-1.0251	-0.8737	-1.0212	-0.4973	-0.5902	-0.8108	0.2144
234	0	0	61	0	1	-0.5146	5.5766	-0.6794	0.0213	-0.6142	-0.9369	1.1192	1.9712	0.0942	0.4917	0.6551	-0.346	-0.4632	-0.3659	0.7464
77	1	0	61	1	1	3.0216	-0.5597	2.5594	0.2184	3.8134	2.0277	1.4816	-1.0151	-0.2325	-0.8752	-0.6184	-0.2046	-0.1559	0.6919	-1.16
78	0	0	62	0	1	2.06	1.198	0.5265	1.2536	0.2953	-0.6636	-0.2564	-1.3241	0.1664	0.5996	0.3206	0.5042	0.2881	1.4356	-0.7967
79	0	0	62	0	1	0.0941	-0.7219	1.2704	-0.4457	0.1793	1.9817	-0.2218	-1.408	-0.3537	-0.9867	-0.9267	-0.5765	-0.4349	-0.6611	-1.0154
81	1	0	62	0	1	0.3085	1.9177	0.8721	0.7496	3.7799	-0.7844	-0.6381	-1.4706	0.9016	-0.1215	-2.0459	4.1158	1.8871	4.3031	-0.1874
237	0	0	62	1	1	-0.2246	-0.1515	0.827	-0.4083	0.0045	-0.2463	1.0937	-0.4263	-0.438	0.3947	-0.757	0.2531	-0.4789	0.3045	-0.6606
80	0	1	62	1	1	-0.0375	-0.8766	0.0806	-0.3225	-0.4502	1.1672	0.4206	-0.7972	-0.4694	0.41	-1.1004	-0.1783	-0.188	-0.3184	-0.2177
84	0	0	63	0	1	-0.1625	-0.6945	0.7468	-0.1897	-0.6771	2.493	0.4783	-0.6277	-0.1373	-0.8652	-0.9375	-0.5073	-0.5705	-0.8146	0.186
85	1	0	63	0	1	-0.9959	-0.2994	-0.0814	0.2028	-0.8319	-0.8611	3.4972	0.8438	0.8567	2.0795	-0.3496	-0.5234	-0.4308	-0.6054	1.9324
87	0	0	63	0	1	-0.1124	-0.2508	1.427	-0.1847	-0.5888	0.527	0.4995	-0.7218	-0.6026	2.2981	0.5398	-0.6941	-0.6274	-0.8244	1.3944
82	0	2	63	0	1	-0.0536	-0.2831	-0.1274	0.8232	-0.1365	2.5639	-0.5637	-0.9259	-0.4656	-0.2273	-0.7278	0.1137	-0.2386	0.1574	0.5247
83	1	2	63	1	1	-1.7355	-0.9422	0.7152	0.316	22.1414	-2.6493	-3.8559	-3.1926	-0.9746	-2.6418	-2.5324	8.8462	-0.6024	25.187	7.1882
86	1	1	63	1	1	0.3192	-0.9167	1.625	-0.7646	-0.3265	0.2275	1.5363	0.0328	-0.4271	1.2328	0.1542	-0.2918	0.0615	-0.2979	-0.2132
89	1	2	64	0	0	-0.5139	-0.3708	-0.2778	-0.0707	-0.4422	-1.8437	0.8785	-0.8378	0.8443	-0.978	-0.817	-0.3796	0.5859	-0.0243	-0.3205
91	0	0	64	0	1	-0.5956	-1.1733	-1.0228	0.5807	1.3014	-1.0246	-0.6754	-2.0387	-0.0196	-1.2107	-2.1472	5.9581	2.4221	3.7232	0.9108
88	0	1	64	0	1	0.7124	-0.9417	0.8149	-0.5231	1.151	1.7706	1.1351	0.0021	-0.4072	0.1695	-0.9274	0.6379	-0.4655	-0.0981	-1.2327
90	0	0	64	1	1	1.1435	-0.6973	-0.1078	0.3156	-0.1301	-0.5721	1.0861	-1.0911	-0.6105	0.8655	-0.7366	0.4169	-0.0658	1.1334	-0.0369
96	1	0	65	0	0	-0.7123	-1.837	-0.5093	-1.7515	-0.5954	0.605	1.9383	0.1264	-0.7774	0.7129	0.6611	0.113	-0.339	-0.1769	-1.3902
95	0	0	65	0	1	-0.6595	-0.2277	0.6178	0.9989	-0.597	0.2193	0.413	-0.7517	-0.9359	-1.452	1.1818	-0.3255	-0.0983	-0.2312	0.8257
98	0	0	65	0	1	1.1622	0.1771	1.6511	-0.2599	0.3328	1.5699	1.3895	-0.6087	0.9064	1.3576	-1.3125	-0.1975	-0.4363	-0.351	0.823
99	0	1	65	0	1	0.4274	-0.8571	-0.2665	-1.2926	-0.7333	-0.8858	1.4409	0.2763	-0.9229	0.3487	-1.2909	0.4686	-0.5834	-0.3596	0.0602
94	0	2	65	0	1	0.2926	-0.7805	-0.0153	0.6179	0.2667	3.0883	-0.3979	-0.6179	0.6525	-0.7094	-0.5128	0.0252	-0.5505	-0.262	0.0124
93	0	2	65	1	1	0.8821	-0.6022	3.0789	-0.9635	0.5629	1.7999	0.3246	-1.477	0.2412	-0.1825	-0.8455	0.2534	-0.356	0.109	-0.5141
97	1	0	65	1	1	-0.2466	0.8537	1.2736	-0.172	-0.5544	1.2822	-0.8464	-0.4103	0.0134	1.9033	-0.8188	-0.6031	-0.2565	-0.7463	1.4593
92	1	2	65	1	1	-0.8685	-1.183	-0.8757	-2.3456	-0.1288	-0.7271	-0.2479	1.389	-1.0458	2.6865	4.5178	1.2906	0.5243	1.9606	-1.2507
105	0	0	66	0	0	-0.2046	-0.5947	0.1464	-0.3445	-0.6173	-0.4712	0.9311	0.5243	0.6848	-0.2347	-0.0012	0.1552	0.7012	-0.0089	1.1269
101	0	0	66	0	1	-0.0547	-0.2529	-0.8313	0.2524	-0.1951	1.02	0.2288	0.2944	0.2152	0.3239	0.1809	-0.4123	-0.414	-0.4061	-0.3748
102	0	0	66	0	1	-0.492	-1.4762	-0.7381	-2.2503	0.1475	-0.1532	0.8782	0.8983	-0.5874	1.1028	1.7254	-0.022	0.0288	-0.1222	-0.4178
104	0	0	66	0	1	2.0449	-0.5755	0.2366	0.7454	-0.4642	0.368	0.6225	0.7454	0.8151	-1.0537	-1.1738	-0.4881	-0.472	-0.7798	-0.8095
100	0	0	66	1	1	2.1011	-0.2946	-0.4964	0.2206	2.5799	-0.4929	3.1808	-0.2445	0.1732	0.661	-0.5575	0.2821	-0.3796	0.3168	-0.9411
103	0	0	66	1	1	0.7591	-0.2799	0.3751	0.5451	-0.165	-0.6159	-0.644	-1.9502	-0.8816	-0.0649	-1.1124	-0.3532	-0.4197	-0.2861	0.5902
107	0	0	66	1	1	-0.7333	-0.2883	0.7809	-0.2295	-0.6329	2.2939	-0.6721	-0.0644	-0.6555	-0.3803	-0.1042	-0.6385	-0.6392	-0.7953	-0.4356
106	1	1	66	0	1	-1.0612	1.061	-0.6742	-1.0255	-0.7397	-0.3659	1.5853	1.5222	-1.2201	2.0259	-1.0596	-0.6687	-0.4997	-0.8086	-0.2578
238	1	0	66	1	1	0.145	-0.0459	-0.6645	-0.657	-0.4452	0.6879	-1.1022	-0.6225	-0.2134	0.856	-1.5539	0.5788	-0.4264	0.2775	-0.3657
112	0	0	67	0	0	0.2286	0.0336	-0.4108	-0.2818	-0.422	-0.629	3.9043	0.4397	-0.1057	1.0324	-0.6518	0.047	-0.4904	0.0391	-0.6647
109	0	0	67	0	1	0.2623	0.6619	1.3744	1.7164	-0.5415	0.6542	-0.6036	-1.0129	0.3363	0.8509	-0.3884	-0.5837	-0.5169	-0.7262	2.1321
111	0	0	67	0	1	0.7234	-1.188	0.8589	-0.2636	-0.0406	-0.5084	-0.0474	-0.6631	-0.3269	-0.7873	-0.2071	0.0581	-0.5848	-0.1042	0.2259
113	0	0	67	0	1	-1.3399	-0.3196	-0.7584	-0.8241	-0.1208	-0.8579	1.3157	-0.7269	-0.8531	0.3266	-0.297	0.708	1.4248	0.8065	0.8349
239	0	0	67	0	1	-0.0183	-0.8979	0.6934	-0.5789	-0.6513	-0.1979	1.5148	-0.5246	-1.0717	0.5432	2.5526	-0.6215	-0.4111	-0.9164	-0.9557
240	0	0	67	0	1	0.3992	0.3038	-0.0733	0.6065	5.7736	-0.3514	-1.4875	-1.4514	-0.2349	-1.2731	-1.8897	0.7819	1.2238	1.0378	1.4639
114	1	0	67	0	1	0.7148	1.4208	1.0915	0.1742	-0.6338	-0.4918	-0.0616	1.2936	0.6298	0.9677	-1.3821	-0.391	-0.6117	-0.7225	-0.2113
108	0	0	67	1	1	-0.1611	-1.501	1.1013	-1.2573	-0.7808	0.8398	1.7156	-1.106	-0.3873	1.3945	-0.5844	-0.6421	-0.6194	-0.917	-0.7049
110	1	0	67	1	1	3.0526	-1.3632	-0.3967	1.911	-0.4213	1.021	0.0103	-0.4683	3.8205	0.2549	-0.3715	-0.4147	-0.4602	-0.6113	0.0332
116	0	0	68	0	0	-0.6331	-0.3913	-0.7379	-0.9937	0.5147	-0.8317	2.4768	-0.3839	-0.3498	1.0808	-0.2483	0.0999	1.8782	0.5947	-0.4884
117	0	0	68	0	1	1.2679	0.1755	3.8835	-0.4153	-0.0488	0.2449	1.0179	-0.1375	0.0008	-0.4026	-1.1994	0.0684	-0.3083	-0.2617	0.5599
122	1	0	68	0	1	1.328	-1.3329	-0.3595	0.5639	0.3021	-0.1041	0.2668	-1.487	2.1639	0.36	-0.5144	-0.0021	3.6243	1.1053	-0.0509
123	0	0	68	0	1	0.347	-1.4329	0.13	-0.7157	1.3098	1.072	-0.0901	-0.9159	0.2332	-1.2434	-1.5666	1.474	0.4881	0.8449	-0.7477
242	0	0	68	0	1	1.3716	-1.5265	-0.1765	-1.549	-0.7512	0.9418	-0.3935	-1.5119	0.0213	-0.7388	-1.4544	-0.6635	-0.4634	-0.7365	-1.5338
119	0	1	68	0	1	0.3139	0.2702	2.9581	-0.3552	-0.4845	0.088	0.9148	0.1085	0.1075	0.5555	-1.2087	-0.5046	-0.5999	-0.7788	-0.1889
121	1	2	68	0	1	0.4105	0.0866	2.6412	-0.1456	-0.665	-1.6444	-1.0759	-0.5457	0.0981	-0.6403	-1.1576	-0.1841	-0.3248	-0.0277	-1.6072
115	1	0	68	1	1	2.7836	1.3809	4.0758	1.5271	-0.393	3.6878	-0.2409	-1.715	-0.5341	-0.3531	-0.986	-0.6495	-0.5025	-0.7894	-0.2504
241	1	0	68	1	1	3.1708	-0.0599	-0.3043	-1.9213	-0.3764	2.0895	0.9684	-0.7475	1.8506	-0.9387	-1.0845	-0.0281	-0.5156	-0.5873	-0.024
118	0	2	68	1	1	-0.8794	0.4282	1.2061	0.0074	-0.2089	-0.5447	-0.2104	-1.197	-1.1031	0.626	-0.5894	-0.0365	-0.5359	0.1497	-0.8669
120	1	0	68	1	1	1.7328	-1.1263	0.9476	2.6095	-0.2603	0.3265	-0.5596	-1.496	-0.2194	0.0326	-1.2038	-0.3677	-0.6046	-0.4806	1.0522
243	1	0	68	0	1	1.2647	-1.0912	1.3437	-1.0381	-0.0616	0.5544	-1.9189	-1.2336	-0.6609	-0.5958	-1.1961	-0.466	-0.0377	-0.4747	-0.6529
246	0	0	69	0	0	-0.3255	-0.0569	0.3408	-0.6934	-0.5871	-0.809	0.6915	1.3751	-0.7739	2.0406	1.3028	-0.6682	-0.6091	-0.7963	0.4892
126	0	0	69	0	0	0.0234	-0.6981	0.1066	0.4799	-0.0316	0.602	-0.82	0.3678	-0.5977	0.2417	-0.2162	0.2052	0.2719	-0.1104	1.1358
128	1	2	69	0	0	-0.0234	-0.2062	-0.2969	0.5571	-0.0778	-0.2969	0.7241	0.0219	-0.2189	0.1636	0.2393	0.7292	1.1368	0.1698	0.8484
124	1	0	69	0	1	0.5728	-0.3668	0.9505	-0.306	-0.1899	-0.1874	-0.3554	-0.2122	-0.6195	-0.2463	-0.6504	-0.5516	-0.5369	-0.7465	-1.0659
127	0	0	69	0	1	0.1798	2.1104	-0.3163	-1.0642	0.7167	-1.7378	-0.1513	0.5721	-0.4058	0.3157	1.2082	-0.2768	-0.2344	-0.2034	-0.0225
131	0	0	69	0	1	-0.032	0.2347	-1.0052	-0.2045	0.8351	0.8193	0.3899	-0.1053	-0.9625	0.5198	-1.1446	-0.0755	0.0504	0.6472	0.7591
245	0	0	69	0	1	-1.3503	-0.0953	2.0986	-0.0979	-0.7443	-0.9876	2.378	1.079	-0.1712	1.5035	1.4017	-0.5902	-0.5099	0.0211	-1.1422
130	0	1	69	0	1	0.4238	-0.9211	0.6382	0.6917	0.9172	-0.7337	0.0142	0.3141	0.9647	-0.4254	-0.2929	1.4865	0.2132	1.1242	0.1181
125	0	0	69	1	1	-0.9279	-0.0769	-1.4571	-2.5282	-0.5574	-1.6097	-0.3485	3.1723	-0.8001	0.5227	1.3145	-0.3873	-0.0997	-0.6393	-1.6837
132	0	0	69	1	1	3.4142	-0.9867	-0.5706	-0.4056	-0.3516	-1.3965	0.0009	-1.3257	2.2753	0.2455	-1.0441	-0.1844	-0.0596	0.7909	-0.3889
244	0	0	69	1	1	0.1111	1.3241	0.5451	-0.0997	0.2017	-0.3796	-0.5796	-0.2381	0.2938	0.6928	-1.4125	0.4764	-0.4538	-0.0829	0.3354
129	0	0	69	1	1	3.1825	-0.6173	6.8843	0.4818	0.5577	-1.8136	-1.1014	-1.4806	10.7975	-1.3196	-1.5551	3.7957	-0.3845	2.9196	1.17
135	0	0	70	0	0	0.7381	-0.3915	-0.1655	0.8848	0.1226	-0.2714	-0.4916	-1.0859	0.2309	-0.9271	-1.467	0.2453	-0.2649	-0.1438	-0.5042
134	0	0	70	0	1	-0.5154	0.4661	-0.7739	0.1502	-0.3543	0.2575	-1.1455	0.8127	-0.9636	1.1609	1.3761	-0.4035	-0.151	-0.3761	0.25
136	1	0	70	0	1	0.1867	0.3497	-0.2673	-1.0975	-0.5241	-0.3496	-1.2684	-0.5496	-0.0492	-0.7714	-1.7908	-0.4892	-0.439	-0.5129	-0.0254
249	0	0	70	0	1	0.2669	-1.4724	-0.2143	-0.3533	-0.2952	1.1214	0.4099	-0.2155	-0.7223	-1.4283	-1.4105	-0.33	-0.4757	-0.4857	-0.2908
248	1	0	70	0	1	1.5219	-0.2639	0.9504	-0.3073	-0.7321	0.4099	1.1503	-0.0932	-0.7922	2.4507	0.3385	-0.0951	-0.3497	-0.208	0.2594
247	1	0	70	1	1	0.0495	0.2149	-0.2314	-0.0197	3.0391	1.8554	-0.4223	-1.6877	-0.8288	-0.2484	-0.8731	0.0541	-0.2711	-0.3402	-0.7674
133	0	1	70	1	1	0.5928	0.5529	-0.0373	0.1571	0.1825	-0.0743	0.0259	-1.3255	-1.004	0.2038	0.7848	0.4067	2.6312	0.4427	-0.6015
142	1	1	71	0	0	-0.958	0.533	3.8886	-0.0308	0.1571	-0.8277	0.4108	-0.6744	0.1024	-0.1045	-1.4793	-0.2547	-0.4922	0.0919	1.7671
139	1	0	71	0	0	-0.7134	-0.278	0.8393	0.6453	-0.3589	0.0833	1.5582	0.2607	1.079	1.1091	0.9277	-0.502	-0.4637	-0.7156	1.234
145	0	0	71	0	0	0.5381	-0.7877	0.225	-1.1441	-0.6338	2.5255	1.5363	0.5832	-0.4188	0.2051	-0.5406	-0.6794	-0.5969	-1.0279	-0.7792
140	0	0	71	0	1	-0.8267	2.1773	-0.2308	1.668	-0.2572	-0.2876	-0.2406	-1.3483	-0.1457	-0.1264	0.4322	-0.314	-0.3382	-0.2241	2.2601
143	1	0	71	0	1	-0.4273	0.1818	-0.3972	-0.9369	-0.5493	0.1273	2.4758	0.113	-0.5715	0.5466	-0.2822	-0.2927	-0.6179	-0.6918	-0.0206
146	1	0	71	1	1	0.5745	-0.5042	-0.5557	-1.339	-0.4189	-0.7494	0.4778	0.0492	-0.9566	-0.8078	-0.9797	-0.4525	-0.3048	-0.6028	-1.3416
141	1	0	71	1	1	0.8055	-1.1705	1.6309	0.209	-0.1368	-0.5652	0.599	-1.3138	0.488	-0.0365	-0.7232	0.5419	-0.4626	1.4142	0.391
144	1	0	71	1	1	1.9916	-0.3978	-0.107	-0.6337	-0.4468	0.1743	-0.7251	-0.7905	-0.0092	-0.0067	-1.2898	0.3558	-0.4814	0.0261	-0.5338
137	0	1	71	1	1	1.2264	-0.2831	-1.3394	0.5347	-0.0748	-0.7306	-0.71	-1.8018	-0.3948	-0.1892	-1.4687	2.4777	2.0978	1.8095	-0.2158
138	1	0	71	0	1	-0.7687	1.3386	0.8659	1.2098	-0.6086	-1.671	-0.8254	-0.7759	-1.0425	-0.5734	0.0865	-0.1102	-0.1268	-0.1118	1.0672
150	0	2	72	0	0	0.7138	-0.0848	-0.5281	-0.5138	0.5214	0.1371	0.6162	-0.9278	-0.7892	0.2079	-0.4731	-0.4108	-0.3804	-0.479	-0.6526
147	1	0	72	0	1	0.8461	-0.8408	-0.2168	-1.4442	0.2817	1.3185	2.3743	-0.122	-0.3562	1.9082	0.6782	-0.2603	-0.3091	-0.247	-0.7992
149	0	0	72	0	1	-0.7593	4.3541	-0.905	3.3563	-0.6733	-0.4051	-0.2327	1.4478	-0.5573	3.8474	-0.6177	-0.589	-0.5566	-0.6737	0.1082
151	1	0	72	0	1	0.0795	0.6318	-0.2396	0.1321	-0.7213	1.7986	0.8465	0.3896	-1.1567	0.8319	-1.1636	-0.6539	-0.652	-1.0411	-0.0861
148	1	0	72	1	1	0.3533	2.3357	1.0559	0.0984	0.0255	1.1844	-0.0258	0.1804	-0.3452	1.0025	-0.0394	-0.1153	-0.5006	-0.2546	0.6206
252	0	2	73	0	0	-0.7167	0.5227	-0.008	0.5673	-0.5769	-0.9804	0.065	0.3708	1.5066	1.1798	-0.098	-0.6352	-0.5673	-0.8101	1.6476
152	0	0	73	0	1	0.2277	1.0102	0.1913	1.5467	0.6417	-0.699	-1.1711	-0.8996	0.9348	-0.5421	-0.6644	0.4185	0.5236	0.6593	1.1408
155	0	0	73	0	1	1.028	2.23	-0.5944	-1.0652	-0.1168	-0.3858	-2.2709	-1.5573	0.06	0.3117	-0.5712	-0.5353	-0.4832	-0.716	-0.8782
156	0	1	73	0	1	1.0848	-1.6813	-1.098	-1.7432	-0.6754	-0.4603	0.3884	-1.2636	1.1203	2.5618	0.2954	0.6451	0.6428	0.5041	-0.7968
251	1	1	73	0	1	-0.6788	0.329	1.2407	-0.7492	0.5692	-0.4948	0.7239	0.9595	-0.4613	2.4713	0.57	0.2928	1.2326	0.6448	-0.6124
153	0	0	73	1	1	2.9428	0.4643	0.5374	-0.8238	0.4228	-0.9026	1.3076	-1.1333	0.4917	0.6381	-0.3232	-0.0264	0.0515	0.132	0.3139
250	0	0	73	1	1	3.3339	-0.4938	-0.0367	-0.2178	-0.6112	1.3281	1.5326	-0.223	-0.2284	0.4622	-1.1026	-0.4883	-0.5252	-0.7287	0.4633
154	0	1	73	1	1	0.9488	-1.0694	-0.0066	-1.2175	-0.7012	0.6502	2.9514	0.9047	-0.3803	1.677	-1.0186	-0.6749	-0.6079	-1.0568	1.5458
255	0	0	74	0	0	1.4703	-0.655	0.6147	-0.6229	-0.501	0.7775	0.5533	-0.5544	0.2435	-0.8169	-1.3401	-0.5588	0.3182	-0.7867	-1.5811
157	0	2	74	0	0	0.2821	0.2935	-1.0136	-0.0147	0.0567	0.4493	-0.1517	-0.3616	-0.8751	0.0629	-0.0319	-0.0355	-0.013	0.0117	-0.436
256	0	0	74	0	1	0.8897	1.1689	0.7436	0.116	2.7203	0.0214	-1.2301	-1.0145	-0.8551	-0.4555	-0.6027	-0.1668	0.7389	0.2613	-0.3067
257	0	1	74	0	1	0.5486	0.1448	-0.4115	0.2286	-0.5563	0.3384	3.9216	1.4131	0.0905	3.6501	-0.8003	-0.578	-0.4594	-0.9005	0.4397
158	0	2	74	0	1	-0.4302	0.0281	-0.6204	-0.1756	-0.4513	-0.1393	0.0864	-1.0735	-0.0417	0.5554	0.0657	-0.2642	-0.3339	-0.3593	0.7228
253	1	2	74	0	1	2.4045	0.2479	1.0848	1.7463	0.1914	2.2918	-1.532	-1.0977	-0.2274	-1.0219	-0.8269	-0.4115	-0.4861	-0.5222	-0.0652
254	1	0	74	1	1	0.3246	-0.0094	0.0416	-0.4939	-0.0779	0.2963	0.2588	-1.7937	0.0606	-0.7423	-0.4388	0.1707	0.0832	0.5622	-0.0181
159	0	1	74	1	1	0.1814	-0.0937	0.7472	0.7184	0.4019	1.291	-0.1664	-0.0198	0.8925	-1.0002	-0.68	0.4217	-0.498	0.4117	0.5821
160	1	2	74	1	1	3.8672	-0.9064	1.4152	-0.4925	-0.6603	0.3847	0.5452	-1.6908	0.2618	-0.8817	-0.6356	-0.3292	-0.5534	-0.6545	-0.3291
262	1	1	75	0	0	0.152	0.0159	-0.156	0.5609	0.441	-0.1188	0.2438	0.5054	0.0505	-0.393	-1.0507	0.144	0.2864	0.911	1.5229
259	0	0	75	1	0	1.7296	-1.6822	0.5268	-1.4327	-0.3068	1.2659	-0.6288	-0.9482	-0.4821	-0.565	-0.6075	0.187	-0.4046	0.1982	-0.8114
162	1	0	75	0	1	-0.4733	-0.958	-0.9277	-1.9978	-0.5452	0.3734	0.8798	-0.4143	-0.5444	0.0801	1.2636	-0.549	-0.4023	-0.7121	-0.7592
165	0	0	75	0	1	2.7153	-0.4055	-0.4429	-1.3105	0.5156	-0.4395	0.0313	0.1336	-0.0312	-0.9952	-1.0616	-0.1954	-0.4591	-0.0874	0.0655
263	1	0	75	0	1	0.8404	-0.4204	1.3124	-0.8345	-0.0933	0.2762	-0.6152	-0.5975	-1.1893	-0.2964	-0.0919	0.4994	-0.29	-0.0198	-1.6199
166	0	0	75	0	1	1.3288	-0.4025	-1.5456	-0.544	-0.2843	-0.825	1.721	0.8692	1.2365	2.8007	0.4867	-0.5994	-0.2397	-0.5344	-1.0123
264	0	0	75	0	1	0.418	0.2918	-0.2165	-0.1986	-0.3315	-0.0665	-0.673	0.1996	0.2393	0.5848	-0.6197	-0.5183	-0.3676	-0.763	0.3284
161	0	2	75	0	1	0.319	0.2927	1.0715	0.7881	2.9731	0.0257	-1.9337	-2.2974	-0.5714	-1.1186	-1.8229	1.881	0.3685	1.9494	0.0805
260	0	0	75	1	1	0.1792	-0.1042	-0.8768	-0.4252	-0.7468	-0.5526	0.1124	0.8444	-0.817	1.0174	0.4622	-0.2909	-0.3744	-0.5477	1.7334
258	0	2	75	1	1	1.4964	1.1531	1.5309	0.8376	0.4291	2.2794	-0.9539	-0.9682	0.0712	-0.9679	-0.054	-0.2412	-0.2357	0.0619	-0.8978
167	0	1	75	1	1	4.3733	0.7442	-0.2397	-0.4675	0.2935	0.7863	-0.2674	-0.3457	-0.9112	-0.4171	0.3272	-0.3552	-0.4267	-0.766	-0.6762
163	1	2	75	1	1	2.6724	-0.661	1.869	-0.3866	0.0356	-0.9126	0.8326	-1.0743	1.8963	-0.9493	-0.6387	-0.2826	-0.5696	-0.7945	-0.4773
261	1	0	75	0	1	-1.2473	-0.1905	0.4815	0.518	-0.4186	-1.6081	-0.5693	-0.2094	-0.4776	-0.7853	0.1823	-0.5502	0.3365	0.2516	-0.9388
164	0	2	75	0	1	-0.3601	-0.5309	-0.4958	-0.2635	0.1987	0.0978	-0.8414	-0.3409	0.7892	-0.6161	0.3691	0.8029	0.7756	0.9181	0.7361
267	0	0	76	0	0	2.7088	0.4848	2.6615	1.8558	0.6332	1.79	-1.0745	-1.2275	0.3007	-1.3548	-0.7962	-0.5309	-0.6213	-0.813	0.5411
170	0	0	76	0	1	-0.5512	-0.3095	-0.8699	-0.8205	-0.6157	0.4673	0.8654	1.1116	-0.4852	2.3241	0.5844	-0.3813	-0.1818	-0.5066	0.0296
266	0	0	76	0	1	-0.8068	-2.5116	-2.1252	-3.2673	-0.8385	-1.9585	-1.1976	-1.2431	-1.3448	-0.242	1.4409	-0.518	-0.1602	0.2205	-2.0444
168	0	1	76	0	1	1.106	-0.7864	0.7618	-0.5647	-0.4695	0.997	1.3015	-0.4836	-0.1785	0.6935	-1.4907	-0.459	-0.4507	-0.6566	-0.353
265	0	0	76	1	1	1.1637	-0.4956	1.3983	-0.1199	2.3608	1.7174	-0.0032	0.1451	0.077	-0.7582	-0.924	0.1051	0.0075	0.0604	-1.4425
169	0	0	76	1	1	0.0652	-0.0834	0.1281	1.4031	0.3139	1.9667	1.1523	-0.7015	-0.1674	0.9955	-0.5705	-0.3714	0.2679	-0.1053	2.0362
175	1	0	77	0	0	2.233	0.0347	-0.5372	0.55	1.7964	2.3579	-0.7469	-0.9327	1.3524	-0.9706	-0.6176	-0.5057	-0.33	-0.5241	-0.8625
171	0	2	77	0	0	0.1141	-0.422	-0.8139	-0.7361	0.2754	0.1151	0.6602	1.3719	-0.124	0.2986	0.6767	0.0219	-0.0318	-0.1403	-0.0634
173	1	0	77	1	0	1.9549	-0.413	-0.0752	-0.8819	0.6737	2.2268	-1.0133	-0.6203	0.3184	-1.3824	-1.2951	0.367	-0.5006	0.006	-0.2334
176	1	0	77	0	1	-0.0063	-0.2329	-0.6005	-0.6103	2.244	1.4402	-0.4106	0.0297	-0.6804	-0.1655	0.6597	-0.3934	-0.207	-0.291	-0.2612
172	0	1	77	0	1	-1.4363	-0.0739	0.7443	-1.4236	-0.4524	-2.0509	-0.2854	1.2953	-0.2007	0.406	-0.3429	0.8149	1.8563	1.4006	0.5161
174	0	1	77	0	1	0.5876	-1.3218	4.6483	1.2943	1.8438	0.092	-0.661	-1.2798	0.3093	-0.5358	-1.1921	0.0574	1.0794	0.5815	-0.835
177	0	0	77	1	1	-0.0122	-0.7321	0.0844	0.0749	-0.3875	0.6697	-0.4275	-0.0456	-1.0429	-1.1355	-0.007	0.0147	-0.4721	-0.0834	-0.3946
183	0	0	78	0	0	-1.7369	-0.4625	1.3004	-0.5025	-0.1899	-1.5133	-1.9549	-0.5225	1.199	-0.7803	-1.5565	-0.1149	-0.1002	0.3875	0.0454
270	1	0	78	0	0	0.5362	0.4085	0.8356	0.4111	0.5533	1.6266	0.0679	-1.6358	-0.221	-0.1009	-1.3463	0.2649	0.4917	1.0335	1.2628
182	1	0	78	0	1	0.8762	-0.7164	-0.9902	0.0112	-0.1981	1.0299	-0.1567	0.4354	0.1276	-1.2543	-0.3023	-0.1475	0.1929	2.6283	0.1405
269	1	0	78	0	1	3.5451	-0.4719	-0.1437	1.2689	0.2025	1.3739	-0.9675	-0.6347	1.7218	-0.7644	-1.0451	-0.2866	-0.2827	-0.3852	-0.6261
180	1	2	78	0	1	-0.0613	-0.0192	2.6617	0.4597	-0.058	0.5085	-0.2259	-0.4683	1.5439	-0.6712	0.4655	-0.4998	-0.4568	-0.6529	1.0183
268	1	0	78	1	1	-0.0021	-0.2875	-0.0131	0.2127	0.9948	0.015	-0.7577	-1.5113	0.738	-0.3013	-0.6625	0.1663	0.1296	0.2761	0.4416
181	0	0	78	1	1	1.782	-0.4928	-0.8962	-1.2208	-0.4902	0.8247	-0.3658	-1.2673	-0.9344	0.4272	-0.9754	0.2003	-0.4547	-0.0233	-0.7673
179	1	2	78	1	1	0.7605	0.4844	-0.6308	0	-0.0597	-0.0356	-0.2658	-0.0495	0.7605	-0.4873	0.0429	-0.4506	-0.4862	-0.6496	-0.9879
178	0	1	78	0	1	1.1245	0.4692	0.2116	-0.0792	-0.7961	0.8191	0.8571	-1.5195	-0.3174	0.6207	-1.3807	-0.6003	-0.3917	-0.7374	1.0659
273	0	0	79	0	0	2.1908	0.4005	-0.0901	-0.2909	0.0141	1.1702	0.6736	0.0733	1.1628	0.1451	-0.7974	-0.3888	-0.4313	-0.4094	-0.1884
277	1	0	79	0	0	0.3233	-0.2913	1.9584	-0.2089	0.4236	0.1643	0.3266	-0.8682	-0.0456	-0.5532	-0.0489	0.0355	-0.2154	0.0409	1.2534
274	1	0	79	0	1	1.9498	4.2683	0.0581	0.5715	-0.2787	-1.7007	-1.9938	-1.2929	2.8719	-1.0261	-1.0983	-0.0763	1.2689	1.169	1.5978
276	1	0	79	0	1	-0.4832	-0.3306	0.0153	-1.6967	-0.5911	-0.5687	0.519	2.5164	-0.8224	1.5185	-0.2319	-0.6179	-0.6185	-0.9	-0.9591
186	1	0	79	0	1	-0.6848	0.5196	-0.3516	-0.2485	-0.8202	0.5897	1.2923	1.2114	-0.4861	1.8404	-1.7133	-0.6901	0.7268	-0.8838	-0.6308
184	1	1	79	0	1	-0.8596	-0.0318	2.2453	-0.3006	-0.3688	-1.3301	1.0003	0.778	-0.2102	-1.5464	-0.5937	1.1167	0.2816	0.4167	1.3236
272	0	1	79	0	1	0.5877	0.0172	0.0845	-0.7827	1.4051	0.1905	-1.4818	-1.1214	0.2649	-1.0043	-0.7015	0.1263	-0.1108	0.2887	-0.6379
275	0	2	79	0	1	0.5242	-1.1181	-0.4493	-0.449	-0.6306	-0.0102	0.6133	-0.285	-0.7593	-0.8594	0.7191	-0.377	-0.1778	-0.3875	-0.9814
185	1	0	79	1	1	1.3785	0.1536	0.6937	-0.6634	-0.2473	3.2871	-0.3133	-0.1815	-0.3717	-0.6849	-1.402	-0.6303	-0.6042	-0.7458	0.7798
271	0	0	79	1	1	1.1128	-1.6126	-0.3188	-1.0289	-0.0217	1.4311	1.706	-1.6506	0.1152	1.0362	-1.4494	-0.1631	-0.3495	0.02	0.7195
192	0	0	80	0	0	-0.1981	-0.5873	1.2473	0.1714	-0.4783	1.4042	0.8571	-0.3127	-0.8392	0.3171	-0.9513	-0.6616	-0.5698	-0.9557	0.5185
189	0	0	80	0	0	1.7112	0.8559	2.1798	1.8487	-0.2332	-0.1278	-0.7831	-2.1319	1.2156	-1.3897	-0.6294	-0.5607	-0.4956	-0.7533	0.9819
282	0	0	80	0	0	0.5557	-0.5266	0.0482	-0.035	0.9735	0.3862	0.4171	0.3156	0.0677	-0.5888	-0.7346	-0.1405	-0.1007	-0.1224	-0.5838
187	1	0	80	0	1	1.0217	0.5327	-0.4777	0.92	-0.3419	0.7077	1.1564	-0.4745	0.4396	0.0011	-0.3288	-0.3266	-0.5038	-0.6414	1.0085
195	0	0	80	0	1	-0.5913	-0.199	-0.6377	0.9516	2.3456	-1.4005	-2.0581	-1.615	0.0884	-1.6685	-1.5804	1.4847	1.4114	1.773	-0.3586
281	1	0	80	0	1	-0.2851	0.9174	0.9153	1.6419	-0.3138	-0.9662	-0.2965	-0.4869	0.9988	-0.5037	0.1043	-0.2073	-0.4791	-0.1258	0.7484
196	0	1	80	0	1	0.4613	-0.0493	0.7416	-0.9961	-0.6741	-0.002	0.6403	-1.1618	-0.7728	1.5878	-1.4409	-0.6822	-0.5756	-0.9188	-0.4028
191	0	2	80	0	1	0.2335	0.1992	1.953	-0.9837	-0.4314	0.2757	-0.0452	-0.1038	0.2723	0.1885	-0.487	-0.1034	-0.1737	-0.1941	0.51
193	1	2	80	0	1	0.296	-0.8055	-0.1976	-0.898	0.7457	0.4043	0.1548	-0.4504	0.1782	0.0034	-0.4886	0.1913	0.7898	0.0543	-0.3144
197	0	0	80	1	1	0.5805	-0.6833	0.5012	-0.3514	-0.4257	0.6101	3.536	-0.7189	0.3055	0.2061	-1.1495	0.9047	1.2297	0.6527	-0.9683
280	1	0	80	1	1	-0.4138	-0.4969	2.3588	-0.6192	0.3682	-0.3036	1.3152	-1.065	-0.6827	-0.0286	-0.746	0.0332	-0.0373	-0.3236	0.5592
279	1	1	80	1	1	0.3033	-0.5722	2.0656	0.5932	0.1461	-0.4848	-0.7553	-0.1567	-0.2602	0.0428	-0.7831	0.752	0.752	0.7823	-1.0125
190	0	0	80	1	1	1.2729	0.066	-0.3366	-0.2877	-0.0718	0.6616	1.417	-0.2945	-0.6109	-0.6472	-0.4175	-0.3161	-0.4835	-0.5589	-0.2806
194	0	0	80	1	1	1.729	2.4581	-0.4121	-0.4215	-0.5099	-0.9968	-1.0569	0.2306	0.4909	1.4246	0.1054	-0.3427	-0.6087	-0.4264	-0.904
278	0	0	80	1	1	-0.2134	0.0263	0.1162	1.5822	-0.4059	0.1692	-0.7256	-0.8817	1.0835	-1.1876	-1.1285	-0.073	-0.3064	-0.1647	1.4959
188	0	1	80	1	1	0.3252	-0.5804	-0.4146	0.1672	1.9786	-0.0998	-1.0633	-0.8616	0.641	-0.4901	-0.9218	1.7201	-0.073	1.4307	1.5007
199	1	0	81	0	0	1.4145	-0.0267	-0.4997	-0.769	-0.0555	0.5129	0.5381	-0.3172	-0.4051	-0.3054	-0.942	0.6295	0.3157	0.18	-0.297
284	1	2	81	0	0	-1.2675	-0.6978	-1.5081	-2.6866	-0.4313	0.193	-0.8857	4.063	-1.1673	4.4078	2.0045	-0.1366	3.4239	0.5737	-2.1248
286	1	2	81	0	0	0.4705	0.6369	-0.9544	1.9357	0.241	0.1677	-0.2374	-1.5584	0.5523	-0.8955	-0.8886	-0.1075	-0.1849	-0.3759	1.35
198	1	0	81	0	1	-0.2993	3.9216	-0.53	0.8737	-0.0254	-1.3258	-2.0852	0.9102	0.1186	-0.3634	1.6332	-0.0443	0.2442	0.8263	2.0168
287	0	0	81	0	1	-0.7182	-0.7442	0.1716	-0.8308	-0.5044	1.1233	1.6936	0.4194	-0.6686	1.631	0.802	-0.5342	-0.4316	-0.8678	0.6429
285	1	2	81	0	1	-0.6975	0.0185	-0.4327	1.1783	-0.2581	-0.8363	-0.3335	-0.0563	0.6232	0.3442	0.103	-0.4812	0.0834	-0.4222	1.0253
283	0	2	81	1	1	0.9367	0.7932	0.3186	-0.2345	0.4794	1.0526	-1.0442	-1.722	0.3435	-0.2295	-1.0798	-0.0847	-0.3814	-0.3723	0.4205
200	0	0	81	1	1	0.4727	0.0259	-0.3391	-0.3007	-0.627	-0.9089	4.7077	0.4366	-0.893	4.079	0.2659	-0.6195	-0.5583	-0.7612	-0.6107
201	0	0	82	0	0	3.2624	0.8458	4.6261	-0.0862	0.802	2.4559	-1.0375	-0.5219	1.0374	-1.4134	-1.3293	-0.3082	0.3849	-0.3591	-0.1506
207	0	0	82	0	0	0.3465	-0.9562	0.7256	-0.8116	-0.2731	0.8798	-1.1093	-0.3435	1.7227	-0.9382	-0.6679	0.0287	0.3305	-0.1135	-0.9558
202	0	2	82	0	0	0.7441	-0.4319	-0.5246	0.2353	1.015	0.9122	0.8305	0.6817	1.1946	0.1113	0.7423	-0.0283	0.3487	-0.0398	0.4105
203	1	1	82	0	1	-0.812	-1.2258	-0.7495	-2.4154	-0.0946	-0.8027	0.463	1.4837	-0.4	2.2006	2.9915	0.1695	6.5549	1.8527	-0.8164
210	0	1	82	0	1	-0.0573	0.181	2.0201	-1.3438	-0.6542	-0.1844	0.7037	-0.8583	-0.8742	-0.7888	-1.1339	-0.5925	-0.6411	-0.8633	-0.6584
208	0	1	82	0	1	-0.3949	0.0746	0.6927	-0.8652	-0.4513	1.3423	-0.2022	0.0767	-0.3126	-0.3461	-1.3698	-0.5187	-0.5665	-0.6666	-0.7887
205	0	2	82	0	1	-0.0674	-1.6649	-0.3783	-1.9298	-0.4025	-0.7248	0.3995	0.4725	-0.2556	0.5435	-0.1233	-0.396	-0.4061	-0.5291	-0.0282
288	1	0	82	1	1	-0.4904	0.6099	-0.4139	0.1563	-0.6277	-1.2539	0.5146	0.178	-0.4982	0.9229	-0.1842	0.3267	0.8702	0.6007	0.851
209	0	0	82	1	1	0.2643	-0.3056	5.2091	0.73	-0.7757	0.5811	0.8509	3.2035	0.4439	1.1172	-1.2287	-0.7208	-0.6372	-0.9752	-1.8281
204	1	2	82	1	1	-0.4279	-0.3515	-0.7987	-2.5477	-0.6545	-0.2958	1.1849	0.6371	-0.9029	1.5685	2.2086	-0.4353	-0.4038	-0.5554	0.4894
206	1	0	82	1	1	0.5267	-0.6757	1.0778	-1.5177	-0.6916	-0.1268	0.8334	-0.6263	-0.4912	0.4817	-0.8032	0.0166	-0.5559	-0.0719	0.4083
291	1	0	83	0	0	0.3295	1.1822	0.9537	1.4314	0.0367	-0.6081	-0.5639	-0.5769	0.9543	-0.5865	-0.7237	0.4237	-0.4002	0.0947	0.2712
212	0	1	83	1	1	0.0124	-1.2471	0.0178	-0.5613	0.0215	1.5998	3.2626	-2.0795	-0.0097	1.5769	-1.1122	-0.0042	-0.5253	-0.0844	-0.9713
211	0	2	83	0	1	0.4323	3.0378	0.1428	0.6892	-0.2843	0.3141	1.2252	-1.0094	-0.0223	0.8254	1.1363	-0.3488	-0.5472	-0.3794	-0.2427
290	1	2	83	0	1	1.56	-0.1499	-0.3583	-0.2857	1.6302	0.653	-0.5374	-0.5559	-0.7782	-0.3859	-1.645	0.527	-0.2685	0.2169	-0.6625
289	1	0	83	1	1	-0.0491	-0.6017	-1.7053	0.1126	-0.0277	1.1407	-0.462	-0.6279	-0.5254	-1.0365	-1.6708	-0.0384	0.0583	0.4095	-1.7111
294	0	2	84	0	0	-1.006	0.3542	-1.0762	0.0767	-0.3583	-1.0809	0.6968	0.8203	-1.0881	1.0978	1.2023	-0.021	-0.306	-0.1272	-0.1732
213	0	0	84	0	1	-0.2376	1.3663	-0.9051	0.0549	-0.0958	-0.63	4.1378	1.8047	-0.8522	6.2012	-0.4705	-0.0903	-0.489	-0.4863	1.3831
214	0	0	84	0	1	0.5054	0.3435	1.1684	0.1242	-0.2306	-1.4065	-0.7975	-0.2468	-0.1318	-1.0279	-0.5942	-0.6134	-0.5864	-0.9025	-0.4047
218	1	0	84	0	1	0.5002	0.4685	4.127	0.2285	2.6525	-0.2374	-0.7038	-1.1934	0.3443	-0.5596	-1.0953	1.0997	0.3554	1.151	0.4965
219	0	0	84	0	1	0.6701	0.0116	0.399	-0.0874	0.7762	0.4491	0.5626	-1.2882	0.5243	-0.01	0.1908	0.5241	-0.4187	0.705	-0.5546
292	1	1	84	0	1	0.2431	0.5151	-0.5789	0.2537	-0.5513	-0.6834	0.2904	0.1829	0.4538	0.09	0.5332	-0.5576	-0.4786	-0.7918	0.2591
216	1	2	84	0	1	-1.4244	0.2959	0.3152	-0.9335	-0.5789	-2.6518	-0.124	0.9422	-0.2976	-0.6181	-0.7762	-0.3954	-0.2008	0.1503	-1.3227
293	1	2	84	1	1	0.1611	-0.0587	-1.1345	-0.4137	-0.1824	-1.0687	-0.0027	-0.3422	-0.87	-0.802	-0.6031	-0.2859	-0.4491	-0.2145	0.251
215	0	2	84	1	1	0.7045	0.2056	-0.584	-0.3797	-0.0989	1.2634	0.3425	-0.5027	-0.6449	0.3055	0.018	0.0881	-0.2605	-0.0303	0.654
217	0	0	84	1	1	-0.351	-0.6454	-0.6607	-0.1486	2.2479	-0.4556	-0.436	-1.1393	-0.4304	0.0818	-0.5444	0.6435	0.6116	0.8585	-0.5952
221	0	0	85	0	1	1.4258	1.1525	0.9841	1.1993	-0.2932	0.5105	-0.5143	-0.8152	-0.0937	0.136	-0.601	-0.4466	-0.555	-0.6014	-0.5091
223	1	2	85	0	1	2.6925	-0.1031	0.7381	0.6423	0.1948	1.1102	-1.35	-0.7035	2.5107	-1.3265	-0.5726	0.4979	-0.3304	0.5798	-0.3319
222	0	1	85	1	1	-0.7048	-0.6207	-0.6544	0.215	-0.4314	0.9613	0.131	-0.8948	-0.26	-0.4255	-0.4266	-0.2977	-0.2276	-0.2177	-0.3439
220	0	1	85	1	1	1.734	0.6774	0.216	-0.9704	0.4548	-0.966	-2.0482	0.9126	0.5215	0.5766	-0.2586	0.0728	0.1275	0.1564	-0.4575
224	1	2	86	0	1	0.6872	0.7086	-0.9169	1.9254	0.7202	-0.2689	-0.414	-0.2669	0.1682	-0.1533	-0.5302	0.1831	-0.434	0.2484	-0.4144
225	0	2	87	0	1	1.2431	-0.401	-0.0611	1.3719	-0.1263	0.7506	2.7364	-1.2044	0.1367	0.6008	-0.5782	-0.1992	-0.4263	-0.3337	0.1894
226	1	0	90	0	1	0.15	1.6182	-0.9168	0.0985	-0.144	-0.5193	0.8356	1.4844	-0.9577	0.9027	1.0106	-0.3533	-0.3762	-0.2053	-1.5939
296	1	0	90	0	1	-0.6952	-0.3993	-0.6379	0.5048	2.2924	-1.4632	-1.7974	-1.5144	0.5737	-1.4065	-1.0845	1.6929	0.3356	3.7384	-0.5565
297	0	0	90	0	1	0.8144	-1.0695	1.0371	-1.5666	-0.5695	-0.5238	0.0738	-0.6958	0.0378	-1.0766	-0.9102	-0.5664	-0.5891	-0.7849	-0.2781
227	1	2	90	0	1	-1.3806	-0.415	-1.7017	-2.8513	-0.2924	-0.0843	-0.5118	3.7778	-1.0496	6.5704	2.1086	0.0415	1.1082	0.2721	-1.1025
228	1	2	90	1	1	-1.2803	-2.3772	-1.2361	-2.4207	-0.6831	-1.058	3.3322	2.6238	-1.1161	1.6476	1.3076	-0.5187	-0.1771	-0.6835	-0.8075
295	0	1	90	1	1	1.4059	-1.3278	1.0941	-1.6492	-0.6947	0.7839	3.2572	-1.438	0.0615	1.3446	-1.2945	0.3907	-0.6016	-0.2771	-0.4264
55	0	1	58	1	1	-1.5626	-0.0581	-1.2788	-0.1321	1.5344	-1.1666	-1.5576	0.1641	-0.6034	0.8922	-0.7197	1.1933	0.2999	1.2457	-0.3839
56	0	0	58	0	1	0.1808	1.1561	0.1801	-0.5325	-0.1936	0.5494	-1.3599	-0.4541	0.6206	0.0476	0.0179	0.0021	-0.5367	-0.0196	-0.2953
57	0	0	58	0	1	1.8832	0.0253	0.2816	-0.5008	0.8763	4.1089	-0.9693	-0.9017	0.214	-1.1747	-1.6378	1.1506	0.2778	0.6238	-1.4986
