# Supplementary material for: Association of MACC1 expression with lymphatic metastasis in colorectal cancer: A nested case-control study
Source: PLoS One. 2021 Aug 3;16(8):e0255489. doi: 10.1371/journal.pone.0255489 (PMC8330891; doi:10.1371/journal.pone.0255489)
Supplement: S2 Data — (XLS) [file pone.0255489.s002.xls]

## Sheet: variables
变量名	取值编码	意义
ID.ROW		Row Number
V001		GENDER
	0	Male
	1	Female
V003		NEW_TUMOR_EVENT_AFTER_INITIAL_TREATMENT
	0	No
	1	Yes
	2	NA
V005		AGE
V006		PATH_N_STAGE
	0	N0
	1	N2, N1, N2B, N1B, N2A, N1A, N1C
V007		PATH_T_STAGE
	0	T1, T2
	1	T3, T4, T4A, T4B
V009		MACC1
V010		RCHY1
V011		MET
V012		EPS15
V013		HGF
V014		CDH1
V015		LAD1
V016		KDF1
V017		ITGB8
V018		RAB25
V019		CLDN7
V020		MMP2
V021		MMP9
V022		VIM
V023		CD44
